# Supplementary material for: Identification and Characterization of Dipeptidyl Peptidase-IV Inhibitory Peptides from Oat Proteins
Source: Foods. 2022 May 12;11(10):1406. doi: 10.3390/foods11101406 (PMC9141920; doi:10.3390/foods11101406)
Supplement: Supplementary file 1 [file foods-11-01406-s001.zip]

Archive with 1 entries (1 files):
- foods-1701078-supplementary-done.pdf
